# Supplementary material for: Chemical Mapping of Excitons in Halide Double Perovskites
Source: Nano Lett. 2023 Sep 1;23(17):8155–61. doi: 10.1021/acs.nanolett.3c02285 (PMC10510582; doi:10.1021/acs.nanolett.3c02285)
Supplement: Supplementary file 2 — nl3c02285_si_002.zip [file nl3c02285_si_002.zip]

Archive with 18 entries (17 files):
- structures/
- __MACOSX/._structures
- structures/Cs2AgInCl6.cif
- __MACOSX/structures/._Cs2AgInCl6.cif
- structures/Cs2NaBiCl6.cif
- __MACOSX/structures/._Cs2NaBiCl6.cif
- structures/Cs2KBiCl6.cif
- __MACOSX/structures/._Cs2KBiCl6.cif
- structures/Cs2AgBiCl6.cif
- __MACOSX/structures/._Cs2AgBiCl6.cif
- structures/Cs2AgSbCl6.cif
- __MACOSX/structures/._Cs2AgSbCl6.cif
- structures/Cs2NaInCl6.cif
- __MACOSX/structures/._Cs2NaInCl6.cif
- structures/Cs2InBiCl6.cif
- __MACOSX/structures/._Cs2InBiCl6.cif
- structures/CsPbCl3.cif
- __MACOSX/structures/._CsPbCl3.cif
