# Supplementary material for: Chemical Mapping of Excitons in Halide Double Perovskites
Source: Nano Lett. 2023 Sep 1;23(17):8155–61. doi: 10.1021/acs.nanolett.3c02285 (PMC10510582; doi:10.1021/acs.nanolett.3c02285)
Supplement: Supplementary file 2 — nl3c02285_si_002.zip [file nl3c02285_si_002.zip › structures/Cs2KBiCl6.cif]

#======================================================================
# CRYSTAL DATA
#----------------------------------------------------------------------
data_VESTA_phase_1

_chemical_name_common                  'Bi1 K1 Cs2 Cl6'
_cell_length_a                         7.950220
_cell_length_b                         7.950220
_cell_length_c                         7.950220
_cell_angle_alpha                      60.000000
_cell_angle_beta                       60.000000
_cell_angle_gamma                      60.000000
_cell_volume                           355.322296
_space_group_name_H-M_alt              'P 1'
_space_group_IT_number                 1

loop_
_space_group_symop_operation_xyz
   'x, y, z'

loop_
   _atom_site_label
   _atom_site_occupancy
   _atom_site_fract_x
   _atom_site_fract_y
   _atom_site_fract_z
   _atom_site_adp_type
   _atom_site_U_iso_or_equiv
   _atom_site_type_symbol
   Bi1        1.0     0.500000     0.500000     0.500000    Uiso  ? Bi
   K1         1.0     0.000000     0.000000     0.000000    Uiso  ? K
   Cs1        1.0     0.250000     0.250000     0.250000    Uiso  ? Cs
   Cs2        1.0     0.750000     0.750000     0.750000    Uiso  ? Cs
   Cl1        1.0     0.259694     0.740305     0.259695    Uiso  ? Cl
   Cl2        1.0     0.740305     0.259694     0.740305    Uiso  ? Cl
   Cl3        1.0     0.259695     0.259694     0.740305    Uiso  ? Cl
   Cl4        1.0     0.740305     0.740305     0.259694    Uiso  ? Cl
   Cl5        1.0     0.740305     0.259695     0.259695    Uiso  ? Cl
   Cl6        1.0     0.259695     0.740306     0.740305    Uiso  ? Cl
